# Supplementary material for: Jumping Kinematics and Performance in Fighting Crickets Velarifictorus micado
Source: Biomimetics (Basel). 2026 Jan 7;11(1):49. doi: 10.3390/biomimetics11010049 (PMC12838587; doi:10.3390/biomimetics11010049)
Supplement: Supplementary file 1 [file biomimetics-11-00049-s001.zip]

Archive with 1 entries (1 files):
- biomimetics-3909493-supplementary.pdf
